# Supplementary material for: The Microbiome of the Cosmopolitan Diatom Leptocylindrus Reveals Significant Spatial and Temporal Variability
Source: Front Microbiol. 2018 Nov 15;9:2758. doi: 10.3389/fmicb.2018.02758 (PMC6249420; doi:10.3389/fmicb.2018.02758)
Supplement: Supplementary file 2 [file Table_2.xlsx]

## Sheet: data
Strain	Location	Month	#SampleID	shannon	observed_species	chao1
CLOV280216-4_1_danicus	Clovelly	2	1	3.75372	187	248
CLOV280216-4_2_danicus	Clovelly	2	2	3.77584	187	267
CLOV280216-4_3_danicus	Clovelly	2	3	3.76837	184	247.214
CLOV280216-2_1_danicus	Clovelly	2	4	3.67079	213	286.182
CLOV280216-2_2_danicus	Clovelly	2	5	3.22578	184	239.1
CLOV280216-2_3_danicus	Clovelly	2	6	4.03294	229	333.5
CLOV280216-7_1_danicus	Clovelly	2	10	4.08335	227	294.083
CLOV280216-7_2_danicus	Clovelly	2	11	4.23759	234	313.167
CLOV280216-7_3_danicus	Clovelly	2	12	3.81054	216	298.452
TF251016-1_1_danicus	Twofold Bay	10	13	1.99468	88	100.75
TF251016-1_2_danicus	Twofold Bay	10	14	1.97185	91	112.429
TF251016-1_3_danicus	Twofold Bay	10	15	2.52559	92	124.5
TF251016-2_1_danicus	Twofold Bay	10	16	2.44855	89	114.588
TF251016-2_2_danicus	Twofold Bay	10	17	2.5785	82	105.077
TF251016-2_3_danicus	Twofold Bay	10	18	2.26337	82	96.8824
TF251016-4_1_danicus	Twofold Bay	10	19	4.01318	219	307.75
TF251016-4_2_danicus	Twofold Bay	10	20	4.15902	227	308.429
TF251016-4_3_danicus	Twofold Bay	10	21	3.20839	160	227.105
TF251016-5_1_danicus	Twofold Bay	10	22	2.02862	66	79.125
TF251016-5_2_danicus	Twofold Bay	10	23	1.97849	75	117.857
TF251016-5_3_danicus	Twofold Bay	10	24	2.04372	91	137.5
MAR091215-5_1_danicus	Maroubra	12	25	3.82442	200	259
MAR091215-5_2_danicus	Maroubra	12	26	3.70918	210	267.441
MAR091215-5_3_danicus	Maroubra	12	27	1.98926	72	122
MAR091215-6_1_danicus	Maroubra	12	28	3.90938	194	266.731
MAR091215-6_2_danicus	Maroubra	12	29	3.74745	182	248.12
MAR091215-6_3_danicus	Maroubra	12	30	3.7628	180	231
MAR091215-9_1_convexus	Maroubra	12	31	3.12878	164	246.5
MAR091215-9_2_convexus	Maroubra	12	32	2.96254	153	214.875
MAR091215-9_3_convexus	Maroubra	12	33	3.14949	149	197.235
MAR091215-10_1_convexus	Maroubra	12	34	3.86259	240	345.636
MAR091215-10_2_convexus	Maroubra	12	35	3.77692	224	289.167
MAR091215-10_3_convexus	Maroubra	12	36	3.95893	248	337.385
MAR091215-11_1_convexus	Maroubra	12	37	3.95609	172	238.3
MAR091215-11_2_convexus	Maroubra	12	38	3.95271	185	253.9
MAR091215-11_3_convexus	Maroubra	12	39	3.61533	167	222.682
MAR091215-12_1_danicus	Maroubra	12	40	3.16046	197	285.667
MAR091215-12_2_danicus	Maroubra	12	41	3.27163	206	267.737
MAR091215-12_3_danicus	Maroubra	12	42	3.6843	258	391.784
CLOV101215-1_1_danicus	Clovelly	12	43	3.82322	177	228
CLOV101215-1_2_danicus	Clovelly	12	44	4.00182	245	324.875
CLOV101215-1_3_danicus	Clovelly	12	45	4.26351	251	372.833
CLOV101215-2_1_danicus	Clovelly	12	46	3.55607	144	170.64
CLOV101215-2_2_danicus	Clovelly	12	47	3.7772	171	241.714
CLOV101215-2_3_danicus	Clovelly	12	48	3.49404	164	230.5
CLOV101215-3_1_convexus	Clovelly	12	49	3.7052	203	290.615
CLOV101215-3_2_convexus	Clovelly	12	50	3.84752	180	262.217
CLOV101215-3_3_convexus	Clovelly	12	51	2.9403	152	205.04
CLOV101215-6_1_danicus	Clovelly	12	52	3.51007	125	215.3
CLOV101215-6_2_danicus	Clovelly	12	53	3.61221	138	215.214
CLOV101215-6_3_danicus	Clovelly	12	54	3.54795	143	221.4
CLOV101215-7_1_danicus	Clovelly	12	55	2.90197	144	174.875
CLOV101215-7_2_danicus	Clovelly	12	56	3.07141	140	195.647
CLOV101215-7_3_danicus	Clovelly	12	57	2.72904	120	183
CLOV101215-8_1_danicus	Clovelly	12	58	2.76166	121	161.615
CLOV101215-8_2_danicus	Clovelly	12	59	2.64461	124	167.588
CLOV101215-8_3_danicus	Clovelly	12	60	2.8922	149	186.143
CLOV101215-9_1_danicus	Clovelly	12	61	3.91525	215	349.077
CLOV101215-9_2_danicus	Clovelly	12	62	3.61226	203	272.094
CLOV101215-9_3_danicus	Clovelly	12	63	4.01321	218	332.111
CH230116-1_1_danicus	Coffs Harbour	1	64	4.16114	155	194.136
CH230116-1_2_danicus	Coffs Harbour	1	65	4.1879	168	223.25
CH230116-1_3_danicus	Coffs Harbour	1	66	4.17843	187	268.889
CH230116-3_1_danicus	Coffs Harbour	1	67	4.16574	185	248
CH230116-3_2_danicus	Coffs Harbour	1	68	3.42891	109	138.526
CH230116-3_3_danicus	Coffs Harbour	1	69	4.00465	185	255.037
CH230116-5_1_danicus	Coffs Harbour	1	70	3.70929	148	183.455
CH230116-5_2_danicus	Coffs Harbour	1	71	3.62537	148	196.235
CH230116-5_3_danicus	Coffs Harbour	1	72	3.80317	156	197.167
CH230116-7_1_danicus	Coffs Harbour	1	73	4.83026	187	232.37
CH230116-7_2_danicus	Coffs Harbour	1	74	4.68386	164	218.667
CH230116-7_3_danicus	Coffs Harbour	1	75	4.57216	161	191.565
CH230116-8_1_danicus	Coffs Harbour	1	76	2.64505	115	220.111
CH230116-8_2_danicus	Coffs Harbour	1	77	2.81596	109	149.615
CH230116-8_3_danicus	Coffs Harbour	1	78	2.64736	110	159.583
CH230116-9_1_danicus	Coffs Harbour	1	79	3.74668	136	228.625
CH230116-9_2_danicus	Coffs Harbour	1	80	3.8945	139	178.375
CH230116-9_3_danicus	Coffs Harbour	1	81	3.89477	131	197
CH230116-10_1_danicus	Coffs Harbour	1	82	3.68903	105	130
CH230116-10_2_danicus	Coffs Harbour	1	83	3.74811	105	125
CH230116-10_3_danicus	Coffs Harbour	1	84	4.1962	140	185.882
COOG100215-7_1_aporus	Coogee	2	85	3.95706	236	323.6
COOG100215-7_2_aporus	Coogee	2	86	4.13295	257	369.588
COOG100215-7_3_aporus	Coogee	2	87	4.29501	282	442.969
FOS180216-8_1_danicus	Forster	2	88	3.24929	132	154.545
FOS180216-8_2_danicus	Forster	2	89	2.54912	111	127.867
FOS180216-12_3_danicus	Forster	2	90	2.48999	122	189.571
FOS180216-2_1_danicus	Forster	2	91	4.45608	289	376
FOS180216-2_2_danicus	Forster	2	92	4.12116	259	336
FOS180216-2_3_danicus	Forster	2	93	4.08524	257	420.8
FOS180216-6_1_danicus	Forster	2	94	3.41841	173	236.577
FOS180216-6_2_danicus	Forster	2	95	3.89181	213	261.372
FOS180216-6_3_danicus	Forster	2	96	3.85763	203	278.115
FOS180216-7_1_danicus	Forster	2	97	3.34073	163	194.538
FOS180216-7_2_danicus	Forster	2	98	3.54795	214	269.034
FOS180216-7_3_danicus	Forster	2	99	3.03852	183	232.043
FOS180216-12_1_danicus	Forster	2	100	3.16416	101	139.75
FOS180216-12_2_danicus	Forster	2	101	2.91224	107	166.5
FOS180216-12_3_danicus	Forster	2	102	2.94343	108	143.2
FOS180216-21_1_danicus	Forster	2	103	3.34277	149	251.667
FOS180216-21_3_danicus	Forster	2	105	3.97609	163	198.652
FOS180216-23_1_danicus	Forster	2	106	3.15079	157	241.176
FOS180216-23_2_danicus	Forster	2	107	3.95109	168	197.292
FOS180216-23_3_danicus	Forster	2	108	3.91365	176	227.13
FOS180216-25_1_danicus	Forster	2	109	4.59194	220	262.429
FOS180216-25_2_danicus	Forster	2	110	4.29367	197	234.435
FOS180216-25_3_danicus	Forster	2	111	4.57974	205	269.565

## Sheet: Month
Supplementary Table 2. Month comparison Kruskal-Wallis nonparametric ANOVA - all species
Kruskal-Wallis ANOVA by Ranks; shannon (Spreadsheet1)_x000D_ Independent (grouping) variable: Month_x000D_ Kruskal-Wallis test: H ( 3, N= 107) =20.65406 p =.0001
Kruskal-Wallis ANOVA by Ranks; chao1 (Penne stat)_x000D_ Independent (grouping) variable: Month_x000D_ Kruskal-Wallis test: H ( 3, N= 107) =24.79891 p =.0000
Kruskal-Wallis ANOVA by Ranks; observed_species (Spreadsheet1)_x000D_ Independent (grouping) variable: Month_x000D_ Kruskal-Wallis test: H ( 3, N= 107) =25.12678 p =.0000
L. danicus only
Kruskal-Wallis ANOVA by Ranks; shannon (Penne stat)_x000D_ Independent (grouping) variable: Month_x000D_ Kruskal-Wallis test: H ( 3, N= 92) =19.44742 p =.0002_x000D_ Include condition: sp="Danicus"
Kruskal-Wallis ANOVA by Ranks; chao1 (Penne stat)_x000D_ Independent (grouping) variable: Month_x000D_ Kruskal-Wallis test: H ( 3, N= 92) =20.61922 p =.0001_x000D_ Include condition: sp="Danicus"
Kruskal-Wallis ANOVA by Ranks; observed_species (Penne stat)_x000D_ Independent (grouping) variable: Month_x000D_ Kruskal-Wallis test: H ( 3, N= 92) =20.86171 p =.0001_x000D_ Include condition: sp="Danicus"
