# Supplementary material for: The Microbiome of the Cosmopolitan Diatom Leptocylindrus Reveals Significant Spatial and Temporal Variability
Source: Front Microbiol. 2018 Nov 15;9:2758. doi: 10.3389/fmicb.2018.02758 (PMC6249420; doi:10.3389/fmicb.2018.02758)
Supplement: Supplementary file 3 [file Table_3.xlsx]

## Sheet: Location
Supplementary Table 3. Location comparison Kruskal-Wallis nonparametric ANOVA - all species
Kruskal-Wallis ANOVA by Ranks; shannon (Spreadsheet1)_x000D_ Independent (grouping) variable: Location_x000D_ Kruskal-Wallis test: H ( 5, N= 107) =21.77159 p =.0006
Kruskal-Wallis ANOVA by Ranks; chao1 (Penne stat)_x000D_ Independent (grouping) variable: Location_x000D_ Kruskal-Wallis test: H ( 5, N= 107) =30.73209 p =.0000
Kruskal-Wallis ANOVA by Ranks; observed_species (Spreadsheet1)_x000D_ Independent (grouping) variable: Location_x000D_ Kruskal-Wallis test: H ( 5, N= 107) =29.62230 p =.0000
L. danicus only
Kruskal-Wallis ANOVA by Ranks; shannon (Penne stat)_x000D_ Independent (grouping) variable: Location_x000D_ Kruskal-Wallis test: H ( 4, N= 92) =17.87607 p =.0013_x000D_ Include condition: sp="Danicus"
Kruskal-Wallis ANOVA by Ranks; chao1 (Penne stat)_x000D_ Independent (grouping) variable: Location_x000D_ Kruskal-Wallis test: H ( 4, N= 92) =21.67835 p =.0002_x000D_ Include condition: sp="Danicus"
Kruskal-Wallis ANOVA by Ranks; observed_species (Penne stat)_x000D_ Independent (grouping) variable: Location_x000D_ Kruskal-Wallis test: H ( 4, N= 92) =20.77289 p =.0004_x000D_ Include condition: sp="Danicus"
